# Supplementary material for: Tobacco Related Attitudes and Behaviours in Relation to Exposure to the Tackling Indigenous Smoking Program: Evidence from the Mayi Kuwayu Study
Source: Int J Environ Res Public Health. 2021 Oct 19;18(20):10962. doi: 10.3390/ijerph182010962 (PMC8535551; doi:10.3390/ijerph182010962)
Supplement: Supplementary file 1 [file ijerph-18-10962-s001.zip]

Archive with 1 entries (1 files):
- ijerph-1293154-supplementary.pdf
